# Supplementary material for: Microbial Diversity and Community Composition of Duodenum Microbiota of High and Low Egg-Yielding Taihang Chickens Identified Using 16S rRNA Amplicon Sequencing
Source: Life (Basel). 2022 Aug 18;12(8):1262. doi: 10.3390/life12081262 (PMC9409686; doi:10.3390/life12081262)
Supplement: Supplementary file 1 [file life-12-01262-s001.zip]

Archive with 1 entries (1 files):
- life-1846433-supplementary.pdf
